# Supplementary material for: Heat Acclimation Does Not Modify Q10 and Thermal Cardiac Reactivity
Source: Front Physiol. 2019 Dec 17;10:1524. doi: 10.3389/fphys.2019.01524 (PMC6929604; doi:10.3389/fphys.2019.01524)
Supplement: Supplementary file 1 [file Data_Sheet_1.ZIP]

Archive with 2 entries (2 files):
- ExperimentalData.txt
- HA-Analysis-Frontiers-revised.R
