# Supplementary material for: Heat Acclimation Does Not Modify Q10 and Thermal Cardiac Reactivity
Source: Front Physiol. 2019 Dec 17;10:1524. doi: 10.3389/fphys.2019.01524 (PMC6929604; doi:10.3389/fphys.2019.01524)
Supplement: Supplementary file 1 [file Data_Sheet_1.ZIP › ExperimentalData.txt]

ID	HA	Tre	HR	VO2
ID1	0	37.03	85.8	772
ID1	0	37.21	88.8	738
ID1	0	37.24	91.7	743
ID1	0	37.27	89.1	758
ID1	0	37.40	97.4	716
ID1	0	37.81	115.6	772
ID1	0	38.26	135.0	715
ID1	0	37.33	87.7	704
ID1	0	37.57	90.7	712
ID1	0	37.38	94.3	750
ID1	0	37.41	102.0	720
ID1	0	37.29	92.9	764
ID1	0	37.99	120.0	759
ID1	0	37.37	100.9	753
ID1	0	37.58	108.6	776
ID1	0	37.47	96.2	718
ID1	0	38.25	133.0	838
ID1	0	38.19	129.0	777
ID1	0	37.39	101.5	723
ID1	0	37.63	114.9	797
ID1	0	37.56	108.3	761
ID1	0	37.86	126.7	800
ID1	0	38.16	130.1	793
ID1	1	36.97	85.1	697
ID1	1	36.92	82.2	726
ID1	1	37.29	86.8	703
ID1	1	37.34	91.7	729
ID1	1	37.22	87.7	692
ID1	1	37.56	86.6	689
ID1	1	37.30	87.7	755
ID1	1	37.50	92.6	724
ID1	1	37.85	127.3	720
ID1	1	37.32	91.2	739
ID1	1	37.68	96.1	744
ID1	1	37.60	115.1	739
ID1	1	37.91	118.3	721
ID1	1	37.53	96.7	705
ID1	1	37.84	110.5	763
ID1	1	37.56	94.6	779
ID1	1	37.29	87.2	687
ID1	1	37.58	92.8	721
ID1	1	37.35		755
ID1	1	37.73	117.7	742
ID1	1	38.22	133.6	787
ID1	1	37.58	94.8	658
ID1	1	38.29	146.8	813
ID1	1	37.72	107.9	755
ID1	1	37.22	88.7	756
ID1	1	37.40	96.5	745
ID1	1	37.21	97.0	748
ID1	1	38.14	123.8	765
ID1	1	37.65	105.5	736
ID1	1	37.80	110.0	746
ID1	1	37.60	100.8	783
ID1	1	37.66	104.2	719
ID1	1	37.52	104.9	659
ID1	1	37.76	110.5	762
ID1	1	37.58	106.9	708
ID1	1	38.24	133.5	793
ID1	1	37.88	120.7	750
ID1	1	37.51	98.0	714
ID1	1	37.91	118.2	693
ID1	1	37.64	105.0	765
ID1	1	38.04	122.5	780
ID1	1	37.84	116.6	758
ID1	1	37.51	108.2	749
ID1	1	37.49	98.0	708
ID1	1	37.52	98.6	740
ID1	1	37.70	118.3	753
ID1	1	38.00	120.0	772
ID2	0	37.20	85.6	823
ID2	0	37.14	78.4	793
ID2	0	37.18	85.5	786
ID2	0	37.28	89.4	783
ID2	0	37.48	91.1	792
ID2	0	37.76	108.6	875
ID2	0	37.93	118.0	801
ID2	0	37.16	87.5	761
ID2	0	37.42	95.7	793
ID2	0	37.34	84.6	797
ID2	0	37.67	101.9	806
ID2	0	38.10	123.9	807
ID2	0	37.80	114.5	848
ID2	0	37.47	94.8	828
ID2	0	37.88	110.5	854
ID2	0	37.37	102.7	853
ID2	0	37.44	107.0	827
ID2	0	38.05	123.1	844
ID2	0	38.23	122.5	856
ID2	0	38.20	109.3	808
ID2	0	37.80	117.3	810
ID2	0	38.21	129.4	888
ID2	0	38.32	126.3	828
ID2	1	36.91	79.7	844
ID2	1	36.94	72.0	765
ID2	1	36.86	80.1	785
ID2	1	37.16	85.7	799
ID2	1	37.11	81.4	791
ID2	1	37.35	85.5	770
ID2	1	36.91	81.6	823
ID2	1	37.13	93.4	826
ID2	1	37.69	111.7	812
ID2	1	36.97	82.5	827
ID2	1	37.40	87.2	887
ID2	1	37.44	90.0	851
ID2	1	37.66	104.9	830
ID2	1	37.79	117.0	790
ID2	1	37.51	88.3	791
ID2	1	37.49	105.0	839
ID2	1	37.20	89.0	853
ID2	1	37.26	89.7	785
ID2	1	37.41	88.0	820
ID2	1	37.15	86.9	803
ID2	1	37.82	115.6	886
ID2	1	37.68	115.1	861
ID2	1	37.52	96.1	829
ID2	1	38.06	139.6	872
ID2	1	37.42	106.8	848
ID2	1	37.30	92.6	787
ID2	1	37.29		846
ID2	1	37.31	96.4	828
ID2	1	37.87	119.8	828
ID2	1	37.70	102.7	840
ID2	1	37.77	113.5	848
ID2	1	37.60	105.8	859
ID2	1	37.49	99.3	846
ID2	1	37.73	104.0	866
ID2	1	37.80	105.1	902
ID2	1	37.92	117.3	763
ID2	1	38.16	127.9	794
ID2	1	38.20	125.0	807
ID2	1	37.66	103.9	810
ID2	1	37.79		899
ID2	1	38.30	136.8	868
ID2	1	38.53	148.3	853
ID2	1	37.81	111.1	840
ID2	1	37.69	113.2	774
ID2	1	37.54	98.3	829
ID2	1	38.24		835
ID2	1	38.32		797
ID3	0	37.44	101.8	724
ID3	0	37.22	91.6	680
ID3	0	37.22	94.9	707
ID3	0	37.07	90.4	685
ID3	0	37.63	107.2	737
ID3	0	37.30	98.1	769
ID3	0	37.65	104.5	767
ID3	0	37.55	106.6	674
ID3	0	37.79	107.9	714
ID3	0	37.46	104.0	671
ID3	0	38.14	130.3	737
ID3	0	37.42	98.5	699
ID3	0	37.32	98.6	698
ID3	0	37.57	104.4	693
ID3	0	37.45	117.1	745
ID3	0	37.54	102.4	671
ID3	0	37.68	117.2	733
ID3	0	37.53	107.0	699
ID3	0	37.68	111.6	723
ID3	0	37.58	116.0	715
ID3	0	37.98	133.3	743
ID3	0	37.63	105.0	735
ID3	0	38.03	125.7	769
ID3	0	37.55	116.9	718
ID3	0	37.93	129.9	768
ID3	0	37.74	111.4	727
ID3	0	37.72	110.0	802
ID3	0	37.91	130.1	729
ID3	0	37.91	125.2	779
ID3	0	38.12	130.0	729
ID3	1	37.47	95.4	618
ID3	1	37.18	96.3	666
ID3	1	37.36	100.6	641
ID3	1	37.51	97.9	688
ID3	1	37.37	96.1	621
ID3	1	37.37	94.1	605
ID3	1	37.57	104.8	704
ID3	1	38.03	122.5	813
ID3	1	37.28	101.1	696
ID3	1	38.11	128.5	712
ID3	1	37.92	121.0	720
ID3	1	37.54	98.4	726
ID3	1	37.70	107.5	646
ID3	1	37.73	105.1	652
ID3	1	38.06	125.1	789
ID3	1	37.56	104.5	667
ID3	1	37.94	110.0	686
ID3	1	37.78	116.0	721
ID4	0	36.74	83.7	691
ID4	0	37.16	88.1
ID4	0	37.00	88.1	685
ID4	0	37.27	88.9	692
ID4	0	37.00	85.2	738
ID4	0	37.17	98.8	740
ID4	0	37.36	97.5	737
ID4	0	37.61	102.7	701
ID4	0	37.58	101.7	764
ID4	0	37.58	132.2	744
ID4	0	37.23	100.4	743
ID4	0	37.68	103.4	776
ID4	0	37.66	111.2	721
ID4	0	37.73	112.9	761
ID4	0	37.88	122.0	745
ID4	0	37.84	109.0	704
ID4	0	37.62	105.5	747
ID4	0	37.84	116.2	792
ID4	0	38.39	140.9	775
ID4	0	37.80	133.9	788
ID4	0	38.18	138.0	819
ID4	1	37.01	77.1	693
ID4	1	37.01	80.0	705
ID4	1	37.45	89.7	709
ID4	1	37.23	86.5	700
ID4	1	37.48	90.3	736
ID4	1	37.51	108.4	824
ID4	1	37.41	95.4	715
ID4	1	37.71	101.7	709
ID4	1	38.01	130.2	749
ID4	1	37.42	97.6	695
ID4	1	37.67	106.3	694
ID4	1	37.74	113.0	722
ID4	1	37.87	130.9	749
ID4	1	37.73	107.0	740
ID4	1	38.00	113.8	683
ID5	0	37.50	78.1
ID5	0	37.50	76.8
ID5	0	37.22	73.9	624
ID5	0	37.52	81.0	664
ID5	0	37.57	76.9	699
ID5	0	37.74	93.2	732
ID5	0	37.84	90.0
ID5	0	37.61	87.9
ID5	0	37.76	99.1
ID5	0	38.06	97.8	741
ID5	0	39.23	142.1	790
ID5	0	38.36	110.2	705
ID5	0	37.80	93.9
ID5	0	37.75	86.2	714
ID5	0	38.00	104.3	713
ID5	0	38.18	117.1	719
ID5	0	37.79	94.0
ID5	0	37.67	98.7
ID5	0	38.43	126.3	731
ID5	0	39.13	133.9	778
ID5	0	38.36	125.4	617
ID5	1	37.22	67.1
ID5	1	37.25	73.7
ID5	1	37.45	76.3	725
ID5	1	37.37	76.2
ID5	1	37.22	76.1
ID5	1	37.27	71.2
ID5	1	37.64	78.3
ID5	1	37.27	75.5
ID5	1	37.59	76.9
ID5	1	37.41	74.7	806
ID5	1	37.61	85.7	806
ID5	1	37.46	77.3
ID5	1	37.71	99.8
ID5	1	37.74	90.8
ID5	1	39.17	130.5
ID5	1	38.65	131.0
ID5	1	37.25	83.8
ID5	1	37.65	94.4
ID5	1	38.00	94.9
ID5	1	38.47	123.0
ID5	1	38.33	125.5
ID5	1	37.59	92.0
ID5	1	37.71	91.2
ID5	1	37.79	103.9	793
ID5	1	38.21	114.2
ID5	1	37.86	105.4
ID5	1	37.85	106.9
ID5	1	39.38	148.0
