# Supplementary material for: Heat Acclimation Does Not Modify Q10 and Thermal Cardiac Reactivity
Source: Front Physiol. 2019 Dec 17;10:1524. doi: 10.3389/fphys.2019.01524 (PMC6929604; doi:10.3389/fphys.2019.01524)
Supplement: Supplementary file 1 [file Data_Sheet_1.ZIP › HA-Analysis-Frontiers-revised.R]

###################################################################################################################
# R script including the data with the analyses perfomed for the manuscript entitled
# 'Heat acclimation does not modify Q10 and thermal cardiac reactivity'
# by Bernhard Kampmann & Peter Br?de (broede@ifado.de)
# submitted to Frontiers in Physiology - Exercise Physiology
# Research Topic 'Heat Acclimation for Special Populations'
###################################################################################################################
setwd("~/Kampmann-Broede-Supplemental")  # please adjust to the directory you used for unzipping the archive

HA <- read.table(
  "data/ExperimentalData.txt",
  sep="\t", header=TRUE)

HA$HA<-as.factor(HA$HA)
HA$Tre.c<-HA$Tre-36.8 # Tre centered to a reference value of 36.8 °C

summary(HA,digits=3)
# distribution of trials among participants related to HA status
xtabs(~HA+ID,HA)

HA_NA_VO2<-subset(HA, is.na(VO2))
HA_NA_HR<-subset(HA, is.na(HR))
HA_NA_Tre<-subset(HA, is.na(Tre))
# distribution of observations with missing VO2
xtabs(~HA+ID,HA_NA_VO2)
# distribution of observations with missing HR
xtabs(~HA+ID,HA_NA_HR)
# distribution of observations with missing Tre
xtabs(~HA+ID,HA_NA_Tre)

##### Plot Figure 2 #######
library(ggplot2)
library(cowplot)

theme_set(theme_light())
HR.pl<-ggplot(HA,aes(x=Tre,y=HR,color=HA)) +
  theme(axis.title = element_text(size=11),axis.text = element_text(size=10),strip.text = element_text(size=10),
        legend.position = c(0.5,0.125), legend.direction = 'horizontal',legend.justification = 'center',
        legend.title = element_text(size=10))+
  labs(x='Rectal temperature (°C)',y='Heart rate (bpm)')+
  scale_x_continuous(limits = c(36.5,39.5),breaks=c(37,38,39),minor_breaks=c(36.5,37.5,38.5,39.5)) +
  geom_smooth(method='lm',se=FALSE)+
  scale_shape_discrete(solid=F) +
  geom_point(shape=1)+
  facet_grid(.~ID)


VO2.pl<-ggplot(HA,aes(x=Tre,y=VO2,color=HA)) +
  theme(axis.title = element_text(size=11),axis.text = element_text(size=10),strip.text = element_text(size=10),
        legend.position = c(0.5,0.875), legend.direction = 'horizontal',legend.justification = 'center',
        legend.title = element_text(size=10))+
  labs(x='Rectal temperature (°C)',y='Oxygen uptake rate (mL/min)')+
  scale_x_continuous(limits = c(36.5,39.5),breaks=c(37,38,39),minor_breaks=c(36.5,37.5,38.5,39.5)) +
  scale_shape_discrete(solid=F) +
  geom_point(shape=1)+
  geom_smooth(method='lm',se=FALSE)+
  facet_grid(.~ID)


f2label<-plot_grid(HR.pl, VO2.pl,ncol = 1,labels="AUTO")


ggsave('Figure2rev.tiff',f2label,width = 18, height = 16, units = 'cm', compression = 'lzw', dpi = 600)
ggsave('Figure2rev.eps',f2label,width = 18, height = 16, units = 'cm',dpi = 600)


library(lmerTest)
require(pbkrtest)

TCR<-lmer(HR ~ Tre.c*HA + (1 + Tre.c|ID:HA), data=HA)
Q10<-lmer(VO2 ~ Tre.c*HA + (1 + Tre.c|ID:HA), data=HA)

TCR.s<-summary(TCR,ddf="Kenward-Roger")
TCR.tab<-as.data.frame(TCR.s[["coefficients"]])
Q10.s<-summary(Q10,ddf="Kenward-Roger")
Q10.tab<-as.data.frame(Q10.s[["coefficients"]])

TCR.tab[,1]<-round(TCR.tab[,1],1)
TCR.tab[,2]<-round(TCR.tab[,2],1)
TCR.tab[,3]<-round(TCR.tab[,3],1)
TCR.tab[,4]<-round(TCR.tab[,4],2)
TCR.tab[,5]<-round(TCR.tab[,5],4)

Q10.tab[,1]<-round(Q10.tab[,1],1)
Q10.tab[,2]<-round(Q10.tab[,2],1)
Q10.tab[,3]<-round(Q10.tab[,3],1)
Q10.tab[,4]<-round(Q10.tab[,4],2)
Q10.tab[,5]<-round(Q10.tab[,5],4)

# ANCOVA results TCR
print(TCR.tab[,c(1:2,5)])
# ANCOVA results Q10
print(Q10.tab[,c(1:2,5)])
